# Supplementary material for: NinaB and BCO Collaboratively Participate in the β-Carotene Catabolism in Crustaceans: A Case Study on Chinese Mitten Crab Eriocheir sinensis
Source: Int J Mol Sci. 2024 May 21;25(11):5592. doi: 10.3390/ijms25115592 (PMC11171921; doi:10.3390/ijms25115592)
Supplement: Supplementary file 1 [file ijms-25-05592-s001.zip]

Archive with 1 entries (1 files):
- ijms-2997382-supplementary.pdf
